# Supplementary material for: Heterogeneity of Biofilm Formation Among Staphylococcus aureus and Coagulase-Negative Staphylococcus Species in Clinically Relevant Intravenous Fat Emulsions
Source: Antibiotics (Basel). 2025 May 9;14(5):484. doi: 10.3390/antibiotics14050484 (PMC12108170; doi:10.3390/antibiotics14050484)
Supplement: Supplementary file 1 [file antibiotics-14-00484-s001.zip]

Archive with 1 entries (1 files):
- antibiotics-3576428-supplementary.xlsx
