# Supplementary material for: Heterogeneity of Biofilm Formation Among Staphylococcus aureus and Coagulase-Negative Staphylococcus Species in Clinically Relevant Intravenous Fat Emulsions
Source: Antibiotics (Basel). 2025 May 9;14(5):484. doi: 10.3390/antibiotics14050484 (PMC12108170; doi:10.3390/antibiotics14050484)
Supplement: Supplementary file 1 [file antibiotics-14-00484-s001.zip › antibiotics-3576428-supplementary.xlsx]

## Sheet: TableS1_Strains
Table S1. Stains used in this study
Species	Resistance	Designation	CatalogNARSA	Source	Clade
S. aureus	Methcillin-susceptible	WKZ-1 (MSSA)	NR-28984	Bacteremia	NA
S. aureus	Methcillin-susceptible	Reynolds	NRS102	Bacteremia	NA
S. aureus	Methcillin-susceptible	Becker	NRS103	Bacteremia	NA
S. aureus	Methcillin-susceptible	A980592	NRS157	Pneumonia	NA
S. aureus	Methcillin-susceptible	Seattle 1945	ATCC 25923	Bacteremia	NA
S. aureus	Methicillin-resistant	626	NRS382	Bacteremia	USA100
S. aureus	Methicillin-resistant	NY-245	NRS711	Osteomyelitis	USA100
S. aureus	Methicillin-resistant	CA-126	NRS642	Bacteremia	USA100
S. aureus	Methicillin-resistant	CT-110	NRS670	Bacteremia	USA100
S. aureus	Methicillin-resistant	CO-23	NRS661	Bacteremia	USA100
S. aureus	Methicillin-resistant	JE2	NR-46543	SSTI	USA300
S. aureus	Methicillin-resistant	CO-34	NRS662	Bacteremia	USA300
S. aureus	Methicillin-resistant	GA-92	NRS694	Bacteremia	USA300
S. aureus	Methicillin-resistant	CA-263	NRS647	Bacteremia	USA300
S. aureus	Methicillin-resistant	SF8300		SSTI	USA300
S. aureus	Vancomycin-resistant	HIP14300	VRS4	SSTI	NA
S. aureus	Vancomycin-resistant	AIS 2006045	VRS7	SSTI	NA
S. aureus	Vancomycin-resistant	71080	VRS8	Osteomyelitis	NA
S. aureus	Vancomycin-resistant	AIS 080003	VRS9	Osteomyelitis	NA
S. aureus	Vancomycin-resistant	AID 1001123	VRS11b	Prosthetic joint infection	NA
S. capitis	NA	VCU116	NRS866	Unknown	NA
S. capitis	NA	SK14	HM-117	Skin	NA
S. capitis	NA	LK 499	ATCC 27840	Skin	NA
S. capitis	NA	PRA 360 677	ATCC 35661	Unknown	NA
S. capitis	NA	[NRRL B-2616]	ATCC 146	Unknown	NA
S. epidermidis	NA	ATCC 35984	NRS101	Unknown	NA
S. epidermidis	NA	HIP04645	NRS6	Bacteremia	NA
S. epidermidis	NA	12333	NRS7	Unknown	NA
S. epidermidis	NA	HIP4680	NRS8	Bacteremia	NA
S. epidermidis	NA	NRS34	NR-45879	Catheter-tip	NA
S. haemolyticus	NA	NRS62	NR-45892	Peritonitis	NA
S. haemolyticus	NA	Shae2	NRS69	Bacteremia	NA
S. haemolyticus	NA	NRS115	NR-45921	Unknown	NA
S. haemolyticus	NA	NRS116	NR-45922	Unknown	NA
S. haemolyticus	NA	SM 131	ATCC 29970	Unknown	NA
S. hominis	NA	NRS122	NR-45927	Unknown	NA
S. hominis	NA	SK119	HM-119	Skin	NA
S. hominis	NA	VCU122	NRS871	Unknown	NA
S. hominis	NA	DM 122	ATCC 27844	Unknown	NA
S. hominis	NA	KL 243	ATCC 27845	Unknown	NA
S. lugdunensis	NA	VCU139	NRS878	Unknown	NA
S. lugdunensis	NA	VCU148	NRS879	Unknown	NA
S. lugdunensis	NA	VCU149	NRS880	Unknown	NA
S. lugdunensis	NA	VCU150	NRS881	Unknown	NA
S. lugdunensis	NA	M23590	HM-141	Unknown	NA
